# Supplementary material for: Efficacy of first-line treatments in the elderly and non-elderly patients with advanced epidermal growth factor receptor mutated, non-small cell lung cancer: a network meta-analysis
Source: BMC Cancer. 2022 May 7;22:514. doi: 10.1186/s12885-022-09592-3 (PMC9077975; doi:10.1186/s12885-022-09592-3)
Supplement: Supplementary file 2 — Additional file 2. [file 12885_2022_9592_MOESM2_ESM.xlsx]

## Sheet: Data of all participants
No.	Basic information						Study design				Participants														Risk of bias										Clinical outcomes			experimental group	control group		Results
																																									PFS					OS
	First author	Title	Year of publication	Journal	Nation		Year	Phase	RCT number		number of all included patients	number of patients in experimental group	number of patients in control group	average age in experimental group	average age in control group	percentage of female in experimental group	percentage of female in control group	percentage of never-smokers in experimental group	percentage of never-smokers in control group	percentage of adenocarcinoma in experimental group	percentage of adenocarcinoma in control group	Ethnicity	BM		Adherence of participants	Compliance to etudy desgin	Bias of random sequence generation	Bias of allocation concealment	Performance bias	Detection bias	Attrition bias	Reporting bias	Other bias		PFS	OS		regimens	regimens		Total	experimental group	control group	HR (95%CI)		Total	experimental group	control group	HR (95%CI)
1	Rafael R	EURTAC：ErlovsChemo	2012	Lancet Oncol	Europe,Multi-center		2007-2011	III，open-label	NCT00446225		173	86	87	65	65	67	78	66	72	95	90	Non-Asian	Brain metasteses+ no brain metasteses		Good	Good	Low risk	Low risk	Not clear	Not clear	Low risk	Low risk	Low risk		Yes	Yes		Erlotinib	PfCT		/	9.7	5.2	0.37（0.25−0.54）		/	19.3	19.5	1.04（0.65−1.68）
2	CC Zhou	OPTIMAL：ErlovsGemcitabine+Carbo	2011	Lancet Oncol	Global,Multi-center		2008-2009	III，open-label	NCT00874419		154	82	72	57	59	59	60	72	69	88	86	Asian	N/A		Good	Good	Low risk	Low risk	Not clear	Not clear	Low risk	Low risk	Low risk		Yes	Yes		Erlotinib	PfCT		/	13.1	4.6	0.16 (0.10–0.26)			22.8	27.8	1.19（0.83-1.71）
3	Soria	FLAURA： osi vs gefi/erlo	2018	NEJM	Global,Multi-center		2014-2016	III, double blind	NCT02296125		556	279	277	64	64	0.64	0.62	0.65	0.63	0.99	0.98	Asian+non Asian	Brain metasteses+ no brain metasteses		Good	Good	Low risk	Low risk	Low risk	Low risk	Low risk	Low risk	Low risk		Yes	Yes		Osimertinib	first generation TKI： erlotinib、gefitnib			18.9 (15.2–21.4)	10.2 (9.6–11.1)	0.46（0.37-0.57）			38.6 (34.5-41.8)	31.8 (26.6–36.0)	0.80（0.64-1.00）
4	Nakagawa	RELAY： erlo+ramu vs erlo	2019	Lancet oncol	Global,Multi-center		2016-2018	III, double blind	NCT02411448		449	224	225	65	64	0.63	0.63	0.6	0.62	0.96	0.97	Asian+non Asian	no brain metasteses		Good	Good	Low risk	Low risk	Low risk	Low risk	Low risk	Low risk	Low risk		Yes	No		Erlotinib+Ramucirumab	Erlotinib			19.4（15.4–21.6）	12.4(11.0–13.5)	0.64（0.51-0.81）			/	/	/
5	张力	ACTIVE： gefitinib+apatinib vs gefitinib	2020	Ann oncol 2020ESMO	Global,Multi-center		unknown	III, double blind	NCT02824458		313	157	156	57	60	0.58	0.603	0.732	0.776	未知	未知	Asian	Brain metasteses+ no brain metasteses		Good	Good	Low risk	Low risk	Low risk	Low risk	Low risk	Low risk	Low risk		Yes	No		Gefitinib+Apatinib	Gefitnib+placebo			13.8(12.0-15.6)	12.0(10.2-13.7)	0.71(0.53-0.95)			/	/	/
6	Ying Cheng/James Chih-Hsin Yang	JMIT	2016/2019	JOURNAL OF CLINICAL ONCOLOGY/Journal of Thoracic Oncology	East-Asia, Multi-center		2012	II，open-label	NCT01469000		191	126	65	62	62	65.1	63.1	64.3	72.3	/	/	Only Asian	/		Good	Good	Low risk	Low risk	Unclear	Unclear	Low risk	Low risk	Low risk		Yes	Yes		Gefitinib+PbCT	Gefitinib		/	15.8	10.9	0.68(0.48-0.96)		/	43.4	36.8	0.77(0.5-1.2)
7	Yukio Hosom	NEJ009	2020	JOURNAL OF CLINICAL ONCOLOGY	Japan, Multi-center		2011	III，open-label	UMIN000006340		342	170	172	/	/	67.1	62.8	56.5	56.4	99	99	Only Asian	Contain		Good	Good	Low risk	Low risk	Unclear	Unclear	Low risk	Low risk	Low risk		Yes	Yes		Gefitinib+PbCT	Gefitinib		/	20.93	11.17	0.49(0.39-0.62)		/	50.9	38.8	0.72(0.55-0.95)
8	Baohui Han/Yuqing Lou	Combination of chemotherapy.../Chemotherapy Plus EGFR‑TKI...	2017/2020	International Journal of Cancer/Targeted Oncology	China,Mono-center		2011	II，open-label	NCT02148380		121	40	41	/	/	62.5	56.1	67.5	65.9	100	100	Only Asian	Contain		Good	Good	Low risk	Low risk	Unclear	Unclear	Low risk	Low risk	Low risk		Yes	Yes		Gefitinib+PbCT	Gefitinib		/	17.5	11.9	0.48(0.29-0.78)		/	37.9	25.8	0.56(0.34-0.91)
9	Yi-Long Wu/Tony S. Mok	ARCHER1050	2017/2018	The Lancet Oncology/JOURNAL OF CLINICAL ONCOLOGY	Global,Multi-center		2013	III，open-label	NCT01774721		452	227	225	62	61	64.3	55.6	64.8	64	/	/	Both	Without		Good	Good	Low risk	Low risk	Unclear	Unclear	Low risk	Low risk	Low risk		Yes	Yes		Dacomitinib	Gefitinib		/	16.6	11	0.62(0.50-0.78)		/	34.1	26.8	0.760(0.582-0.993)
10	Lecia V. Sequist/Martin Schuler/James Chih-Hsin Yang	LUX-LUNG-3	2013/2015/2015	JOURNAL OF CLINICAL ONCOLOGY/Journal of Thoracic Oncology/The lancet Oncology	Global,Multi-center		2009	III，open-label	NCT00949650		345	230	115	61.5	61	63.9	67	67.4	70.4	100	100	Both	Contain		Good	Good	Low risk	Low risk	Unclear	Unclear	Low risk	Low risk	Low risk		Yes	Yes		Afatinib	PbCT		/	11.14	6.9	0.58(0.43-0.78)		/	28.2	28.2	0.88(0.66-1.17)
11	Yi-Long Wu/Martin Schuler/James Chih-Hsin Yang	LUX-LUNG-6	2014/2015/2015	The lancet Oncology/Journal of Thoracic Oncology/The lancet Oncology	East-Asia, Multi-center		2010	III，open-label	NCT01121393		364	242	122	58	58	64	68	74.8	81.1	100	100	Only Asian	Contain		Good	Good	Low risk	Low risk	Unclear	Unclear	Low risk	Low risk	Low risk		Yes	Yes		Afatinib	PfCT		/	11	5.6	0.28(0.20-0.39)		/	23.1	23.5	0.93(0.72-1.22)
12	Keunchil Park/L.Paz-Ares	LUX-LUNG-7	2016/2017	The lancet Oncology/Annals of Oncology	Global,Multi-center		2011	IIb，open-label	NCT01466660		319	160	159	63	63	56.9	66.7	66.3	66.7	99	99	Both	Contain		Good	Good	Low risk	Low risk	Unclear	Unclear	High risk	Low risk	Low risk		Yes	Yes		Afatinib	Gefitinib		/	11	10.9	0.73(0.57-0.95)		/	27.9	24.5	0.86(0.66-1.12)
[truncated: 1 more columns]

## Sheet: Data in subgroup of diverse age
No.	Basic information						Study design				Participants								Clinical outcomes			experimental group	control group		Results									Note
																						regimens	regimens		PFS					OS
	First author	Title	Year of publication	Journal	Nation		Year	Phase	RCT number		number of all included patients	number of patients in experimental group	number of patients in control group	Subgroup	number of patients in the subgroup ( experimental group)	number of patients in the subgroup (control group)			PFS	OS					Subgroup	experimental group	control group	HR (95%CI)		Subgroup	experimental group	control group	HR (95%CI)
1	Rafael R	EURTAC：厄洛替尼vs化疗	2012	Lancet Oncol	Europe,Multi-center		2007-2011	III，open-label	NCT00446225		173	86	87	＜65	N/A paticipants＜65 85 in total	N/A paticipants＜65 85 in total			Yes	No		Erlotinib	PfCT		＜65	/	/	0.44 (0.25-0.75)		＜65	/	/	/	No data of OS in subgroup analysis
														≥65	N/A paticipants≥65 88 in total	N/A paticipants≥65 88 in total			Yes	No		Erlotinib	PfCT		≥65	/	/	0.28 (0.16-0.51)		≥65	/	/	/	No data of OS in subgroup analysis
2	CC Zhou	OPTIMAL：厄洛替尼vs吉西他滨+卡铂	2011	Lancet Oncol	China, Multi-center		2008-2009	III，open-label	NCT00874419		154	82	72	＜65	63	51			Yes	Yes		Erlotinib	PfCT		＜65	/	/	0.19 (0.11-0.31)		＜65	/	/	1.13 (0.75-1.70)	OS in data of year 2015
											154	82	72	≥65	19	21			Yes	Yes		Erlotinib	PfCT		≥65	/	/	0.17 (0.07-0.43)		≥65	/	/	1.51 (0.70-3.23)
3	Soria	FLAURA： osi vs gefi/erlo	2018	NEJM	Global,Multi-center		2014-2016	III, double blind	NCT02296125		556	279	277	＜65	N/A paticipants＜65 298 in total	N/A paticipants＜65 298 in total			Yes	Yes		Osimertinib	first generation TKI： erlotinib、gefitnib		＜65	/	/	0.44(0.33-0.58）		＜65	/	/	0.72(0.54-0.97）
											556	279	277	≥65	N/A paticipants≥65 258 in total	N/A paticipants≥65 258 in total			Yes	Yes		Osimertinib	first generation TKI： erlotinib、gefitnib		≥65	/	/	0.49(0.35-0.67）		≥65	/	/	0.87(0.63-1.22）
4	Nakagawa	RELAY： erlo+ramu vs erlo	2019	Lancet oncol	Global,Multi-center		2016-2018	III, double blind	NCT02411448		449	224	225	＜65	102	114			Yes	No		Erlotinib+Ramucirumab	Erlotinib		＜65	/	/	0.53(0.38-0.75）		＜65	/	/	/
											449	224	225	≥65	122	111			Yes	No		Erlotinib+Ramucirumab	Erlotinib		≥65	/	/	0.77(0.55-1.09）		≥65	/	/	/
5	张力	ACTIVE： gefitinib+apatinib vs gefitinib	2020	Ann oncol 2020ESMO	China, Multi-center		unknown	III, double blind	NCT02824458		313	157	156	＜65	117	113			Yes	No		Gefitinib+Apatinib	Gefitnib		＜65	/	/	0.67(0.47-0.95）		＜65	/	/	/
											313	157	156	≥65	40	43			Yes	No		Gefitinib+Apatinib	Gefitnib		≥65	/	/	0.90(0.48-1.71）		≥65	/	/	/
6	Ying Cheng/James Chih-Hsin Yang	JMIT	2016/2019	JOURNAL OF CLINICAL ONCOLOGY/Journal of Thoracic Oncology	East-Asia, Multi-center		2012	II，open-label	NCT01469000		191	126	65	＜65	79	43			Yes	No		Gefitinib+PbCT	Gefitinib		＜65	/	/	0.75(0.50-1.13)		＜65	/	/	/
											191	126	65	≥65	47	22			Yes	No		Gefitinib+PbCT	Gefitinib		≥65	/	/	0.61(0.33-1.12)		≥65	/	/	/
7	Yukio Hosom	NEJ009	2020	JOURNAL OF CLINICAL ONCOLOGY	Japan, Multi-center		2011	III，open-label	UMIN000006340		342	170	172	＜65	/	/	total=146 when analyzing PFS and OS		Yes	Yes		Gefitinib+PbCT	Gefitinib		＜65	/	/	0.37(0.26-0.53）		＜65	/	/	0.60(0.39-0.92)
											342	170	172	≥65	/	/	total=195 when analyzing PFS, total=196 when analyzing OS		Yes	Yes		Gefitinib+PbCT	Gefitinib		≥65	/	/	0.58(0.43-0.79）		≥65	/	/	0.82(0.57-1.17)
8	Baohui Han/Yuqing Lou	Combination of chemotherapy.../Chemotherapy Plus EGFR‑TKI...	2017/2020	International Journal of Cancer/Targeted Oncology	China,Mono-center		2011	II，open-label	NCT02148380		121	40	41	＜65	27	27			Yes	No		Gefitinib+PbCT	Gefitinib		＜65	/	/	0.43(0.22-0.81)		＜65	/	/	/
											121	40	41	≥65	13	14			Yes	No		Gefitinib+PbCT	Gefitinib		≥65	/	/	0.54(0.23-1.28)		≥65	/	/	/
9	Yi-Long Wu/Tony S. Mok	ARCHER1050	2017/2018	The Lancet Oncology/JOURNAL OF CLINICAL ONCOLOGY	Global,Multi-center		2013	III，open-label	NCT01774721		452	227	225	＜65	133	140			Yes	Yes		Dacomitinib	Gefitinib		＜65	/	/	0.51(0.39-0.69)		＜65	/	/	0.718(0.511-1.011)
											452	227	225	≥65	94	85			Yes	Yes		Dacomitinib	Gefitinib		≥65	/	/	0.69(0.48-0.99)		≥65	/	/	0.960(0.628-1.466)
10	Lecia V. Sequist/Martin Schuler/James Chih-Hsin Yang	LUX-LUNG-3	2013/2015/2015	JOURNAL OF CLINICAL ONCOLOGY/Journal of Thoracic Oncology/The lancet Oncology	Global,Multi-center		2009	III，open-label	NCT00949650		345/307	/	/	＜65	/	/	total=211 when analyzing PFS, total=189 when analyzing OS		Yes	Yes		Afatinib	PbCT		＜65	/	/	0.53(0.36-0.76)		＜65	/	/	0.82(0.57-1.19)
											345/307	/	/	≥65	/	/	total=134 when analyzing PFS, total=118 when analyzing OS		Yes	Yes		Afatinib	PbCT		≥65	/	/	0.64(0.39-1.03)		≥65	/	/	0.73(0.43-1.21)
11	Yi-Long Wu/Martin Schuler/James Chih-Hsin Yang	LUX-LUNG-6	2014/2015/2015	The lancet Oncology/Journal of Thoracic Oncology/The lancet Oncology	East-Asia, Multi-center		2010	III，open-label	NCT01121393		364/324	/	/	＜65	/	/	total=278 when analyzing PFS, total=246 when analyzing OS		Yes	Yes		Afatinib	PfCT		＜65	/	/	0.30(0.21-0.43)		＜65	/	/	0.87(0.64-1.20)
											364/324	/	/	≥65	/	/	total=86 when analyzing PFS, total=78 when analyzing OS		Yes	Yes		Afatinib	PfCT		≥65	/	/	0.16(0.07-0.40)		≥65	/	/	0.60(0.33-1.10)
12	Keunchil Park/L.Paz-Ares	LUX-LUNG-7	2016/2017	The lancet Oncology/Annals of Oncology	Global,Multi-center		2011	IIb，open-label	NCT01466660		319	/	/	＜65	/	/	total=177 when analyzing PFS and OS		Yes	Yes		Afatinib	Gefitinib		＜65	11	9.2	0.68(0.48-0.97)		＜65	/	/	0.66(0.46-0.94)
											319	/	/	≥65	/	/	total=142 when analyzing PFS and OS		Yes	Yes		Afatinib	Gefitinib		≥65	11	11.4	0.85(0.59-1.22)		≥65	/	/	1.22(0.82-1.81)

## Sheet: Results
study	t1	t2	Subgroup	n1	n2	HR-PFS	LCI-PFS	UCI-PFS	HR-OS	LCI-OS	UCI-OS
1	SoC	CT	＜65	N/A paticipants＜65 85 in total	N/A paticipants＜65 85 in total	0.44	0.25	0.75	/	/	/
2	SoC	CT	≥65	N/A paticipants≥65 88 in total	N/A paticipants≥65 88 in total	0.28	0.16	0.51	/	/	/
3	SoC	CT	＜65	63	51	0.19	0.11	0.31	1.13	0.75	1.7
4	SoC	CT	≥65	19	21	0.17	0.07	0.43	1.51	0.7	3.23
5	Osimertinib	SoC	＜65	N/A paticipants＜65 298 in total	N/A paticipants＜65 298 in total	0.44	0.33	0.58	0.72	0.54	0.97
6	Osimertinib	SoC	≥65	N/A paticipants≥65 258 in total	N/A paticipants≥65 258 in total	0.49	0.35	0.67	0.87	0.63	1.22
7	SoC+Ramucirumab	SoC	＜65	102	114	0.53	0.38	0.75	/	/	/
8	SoC+Ramucirumab	SoC	≥65	122	111	0.77	0.55	1.09	/	/	/
9	SoC+Apatinib	SoC	＜65	117	113	0.67	0.47	0.95	/	/	/
10	SoC+Apatinib	SoC	≥65	40	43	0.9	0.48	1.71	/	/	/
11	SoC+CT	SoC	＜65	79	43	0.75	0.5	1.13	/	/	/
12	SoC+CT	SoC	≥65	47	22	0.61	0.33	1.12	/	/	/
13	SoC+CT	SoC	＜65	total=146 when analyzing PFS and OS	total=146 when analyzing PFS and OS	0.37	0.26	0.53	0.6	0.39	0.92
14	SoC+CT	SoC	≥65	total=195 when analyzing PFS, total=196 when analyzing OS	total=195 when analyzing PFS, total=196 when analyzing OS	0.58	0.43	0.79	0.82	0.57	1.17
15	SoC+CT	SoC	＜65	27	27	0.43	0.22	0.81	/	/	/
16	SoC+CT	SoC	≥65	13	14	0.54	0.23	1.28	/	/	/
17	Dacomitinib	SoC	＜65	133	140	0.51	0.39	0.69	0.718	0.511	1.011
18	Dacomitinib	SoC	≥65	94	85	0.69	0.48	0.99	0.96	0.628	1.466
19	Afatinib	CT	＜65	total=211 when analyzing PFS, total=189 when analyzing OS	total=211 when analyzing PFS, total=189 when analyzing OS	0.53	0.36	0.76	0.82	0.57	1.19
20	Afatinib	CT	≥65	total=134 when analyzing PFS, total=118 when analyzing OS	total=134 when analyzing PFS, total=118 when analyzing OS	0.64	0.39	1.03	0.73	0.43	1.21
21	Afatinib	CT	＜65	total=278 when analyzing PFS, total=246 when analyzing OS	total=278 when analyzing PFS, total=246 when analyzing OS	0.3	0.21	0.43	0.87	0.64	1.2
22	Afatinib	CT	≥65	total=86 when analyzing PFS, total=78 when analyzing OS	total=86 when analyzing PFS, total=78 when analyzing OS	0.16	0.07	0.4	0.6	0.33	1.1
23	Afatinib	SoC	＜65	total=177 when analyzing PFS and OS	total=177 when analyzing PFS and OS	0.68	0.48	0.97	0.66	0.46	0.94
24	Afatinib	SoC	≥65	total=142 when analyzing PFS and OS	total=142 when analyzing PFS and OS	0.85	0.59	1.22	1.22	0.82	1.81
